# Supplementary material for: Challenges in Imaging Analyses of Biomolecular Condensates in Cells Infected with Influenza A Virus
Source: Int J Mol Sci. 2023 Oct 17;24(20):15253. doi: 10.3390/ijms242015253 (PMC10607852; doi:10.3390/ijms242015253)
Supplement: Supplementary file 1 [file ijms-24-15253-s001.zip]

Archive with 5 entries (5 files):
- ijms-2570089 supplementary material.pdf
- video S1.avi
- video S2.avi
- video S3.mp4
- video S4.mp4
